# Supplementary material for: Low MMP-8/TIMP-1 reflects left ventricle impairment in takotsubo cardiomyopathy and high TIMP-1 may help to differentiate it from acute coronary syndrome
Source: PLoS One. 2017 Mar 9;12(3):e0173371. doi: 10.1371/journal.pone.0173371 (PMC5344417; doi:10.1371/journal.pone.0173371)
Supplement: S1 Table — (XLSX) [file pone.0173371.s001.xlsx]

## Sheet: Sheet1
S1 Table. Odds ratios for ACS compared to TTC; TTC and ACS compared to Control
		Odds ratio (95% confidence interval) compared to the 1st tertile
		2nd	3rd	p-value
ACS compared to TTC
MMP-8 (ng/mL)		1.20 (0.55-2.61)	1.15 (0.55-2.84)	0.896
TIMP-1 (ng/mL)		1.46 (0.69-3.08)	4.52 (1.86-11.00)	0.002
MMP-8/TIMP-1 ratio		1.34 (0.61-2.93)	0.92 (0.46-1.82)	0.610
TTC compared to Control
MMP-8 (ng/mL)		1.84 (0.84-4.03)	6.72 (3.18-14.21)	<0.001
TIMP-1 (ng/mL)		10.78 (5.09-22.84)	266.00 (63.46-1114.91)	<0.001
MMP-8/TIMP-1 ratio		0.70 (0.32-1.54)	1.84 (0.92-3.69)	0.030
ACS compared to Control
MMP-8 (ng/mL)		2.20 (1.84-2.63)	7.72 (6.17-9.64)	<0.001
TIMP-1 (ng/mL)		15.73 (12.66-19.55)	1202.88 (383.62-3771.79)	<0.001
MMP-8/TIMP-1 ratio		0.93 (0.78-1.12)	1.69 (1.39-2.05)	<0.001
The signifact results were not affected when factors differing in Table 1 (age, sex, smoking) or cardiovascular risk factors (smoking, hypertension, diabetes, hypercholesterolemia) were accounted.
ACS, acute coronary syndrome; MMP-8, matrix metalloproteinase 8; TIMP-1, tissue inhibitor of matrix metalloproteinase; TTC, takotsubo cardiomyopathy
