# Supplementary material for: Low MMP-8/TIMP-1 reflects left ventricle impairment in takotsubo cardiomyopathy and high TIMP-1 may help to differentiate it from acute coronary syndrome
Source: PLoS One. 2017 Mar 9;12(3):e0173371. doi: 10.1371/journal.pone.0173371 (PMC5344417; doi:10.1371/journal.pone.0173371)
Supplement: S2 Table — (XLSX) [file pone.0173371.s002.xlsx]

## Sheet: Sheet1
S2 Table. TTC patients stratified by ejection fraction compared to ACS and Controls
					p-value
	TTC EF < 50%	TTC EF > 50%	ACS	Control	1 vs 2	1 vs 3	1 vs 4	2 vs 3	2 vs 4
MMP-8 (ng/mL)	28.5 (17.4-69.7)	72.9 (34.9-164.0)	61.5 (29.2-125.4)	26.3 (14.9-48.2)	0.011	0.01	<0.001	0.188	<0.001
TIMP-1 (ng/mL)	136.8 (102.6-169.1)	113.3 (94.3-128.3)	146.7 (115.0-186.3)	80.9 (73.2-90.4)	0.012	0.69	<0.001	<0.001	<0.001
MMP-8/TIMP-1 molar ratio	0.08 (0.05-0.20)	0.27 (0.13-0.51)	0.18 (0.08-0.37)	0.14 (0.08-0.26)	0.036	0.04	0.070	0.010	<0.001
TnT admission (μg/L)	0.3 (0.1-0.7)	0.2 (0.1-0.6)	0.3 (0.1-0.9)	N/A	0.775	0.378	N/A	0.604	N/A
TnT highest (μg/L)	0.2 (0.2-0.6)	0.3 (0.2-0.9)	0.84 (0.26-2.47)	N/A	0.006	<0.001	N/A	0.009	N/A
CK-MBm (μg/L)	11.0 (6.5-17.5)	11.0 (5.5-16.0)	8.0 (4.0-26.0)	N/A	0.629	0.455	N/A	0.789	N/A
hsCRP (mg/L)	5.8 (0.9-24.8)	7.2 (2.4-18.8)	5.8 (1.9-20.5)	0.8 (0.4-1.9)	0.633	0.808	<0.001	0.652	<0.001
ACS, acute coronary syndrome; CK-mbm, creatine kinase mb-mass; EF, ejection fraction; hsCRP, high sentivity c-reactive protein; MMP-8, matrix metalloproteinase 8; TIMP-1, tissue inhibitor of matrixmetalloproteinase 1; TnT, troponin T; TTC, takotsubo cardiomyopathy
Data as median (interquartile range)
N/A, not available
