# Supplementary material for: Low MMP-8/TIMP-1 reflects left ventricle impairment in takotsubo cardiomyopathy and high TIMP-1 may help to differentiate it from acute coronary syndrome
Source: PLoS One. 2017 Mar 9;12(3):e0173371. doi: 10.1371/journal.pone.0173371 (PMC5344417; doi:10.1371/journal.pone.0173371)
Supplement: S3 Table — (XLSX) [file pone.0173371.s003.xlsx]

## Sheet: Sheet1
S3 Table. Apical vs. Mid-ventricular TTC
	Apical	Mid-ventricular
	n = 36	n = 9	p-value
Age	67 + 9	64 + 9	0.402
Female	30 (83)	9 (100)	0.323
Smoking
Total cholesterol (mmol/L)	4.6 + 0.9	3.9 + 0.5	0.033
LDL (mmol/L)	2.3 + 0.7	1.8 + 0.5	0.136
HDL (mmol/L)	1.7 + 0.7	1.6 + 0.5	0.525
Ejection fraction (%)	52 (34-60)	63 (52-68)	0.020
End diastolic volume (mL)	103 (89-119)	92 (81-112)	0.288
End systolic volume (mL)	52 (42-68)	38 (28-50)	0.026
Stroke volume (mL)	49 (41-57)	59 (44-74)	0.109
MMP-8 (ng/mL)	44.5 (24.0-134.3)	83.5 (39.6-163.6)	0.324
TIMP-1 (ng/mL)	117.0 (100.0-158.3)	95.0 (83.9-131.6)	0.062
MMP-8/TIMP-1 molar ratio	0.17 (0.08-0.42)	0.35 (0.19-0.73)	0.397
TnT admission (μg/L)	0.3 (0.1-0.6)	0.2 (0.1-0.9)	0.802
TnT highest (μg/L)	0.3 (0.2-0.7)	0.2 (0.1-0.9)	0.797
CK-MBm (μg/L)	11 (8-16)	9 (4-19)	0.353
hsCRP (mg/L)	7.4 (1.8-23.0)	6.3 (1.9-7.9)	0.665
CK-mbm, creatine kinase mb-mass; HDL, high-density lipoprotein; hsCRP, high sentivity c-reactive protein; LDL, low-density lipoprotein; MMP-8, matrix metalloproteinase 8; TIMP, tissue inhibitor of matrixmetalloproteinase; TnT, troponin T
mean + standard deviation or median (interquartile range)
